# Supplementary material for: Decoding the News Media Diet of Disinformation Spreaders
Source: Entropy (Basel). 2024 Mar 19;26(3):270. doi: 10.3390/e26030270 (PMC10969463; doi:10.3390/e26030270)
Supplement: Supplementary file 1 [file entropy-26-00270-s001.zip]

Archive with 1 entries (1 files):
- entropy-2877431-supplementary.pdf
